# Supplementary material for: Species‐level image classification with convolutional neural network enables insect identification from habitus images
Source: Ecol Evol. 2019 Dec 24;10(2):737–47. doi: 10.1002/ece3.5921 (PMC6988528; doi:10.1002/ece3.5921)
Supplement: Supplementary file 2 [file ECE3-10-737-s002.xlsx]

## Sheet: species level classification_20
class	tp	fp	tn	fn	precision	recall	acc	TPR	TNR	bal_acc
Cicindela campestris	82	0	19076	6	1	0.931818	0.999687	0.931818	1	0.965909
Cicindela hybrida	11	15	19134	4	0.423077	0.733333	0.999009	0.733333	0.999217	0.866275
Cicindela maritima	16	3	19130	15	0.842105	0.516129	0.999061	0.516129	0.999843	0.757986
Cicindela sylvatica	34	4	19122	4	0.894737	0.894737	0.999583	0.894737	0.999791	0.947264
Cylindera germanica	39	12	19113	0	0.764706	1	0.999374	1	0.999373	0.999686
Brachinus crepitans	51	7	19100	6	0.87931	0.894737	0.999322	0.894737	0.999634	0.947185
Calosoma inquisitor	38	8	19117	1	0.826087	0.974359	0.99953	0.974359	0.999582	0.98697
Carabus clatratus	11	3	19144	6	0.785714	0.647059	0.99953	0.647059	0.999843	0.823451
Carabus arvensis	12	5	19127	20	0.705882	0.375	0.998695	0.375	0.999739	0.687369
Carabus granulatus	61	20	19076	7	0.753086	0.897059	0.998591	0.897059	0.998953	0.948006
Carabus monilis	29	9	19120	6	0.763158	0.828571	0.999217	0.828571	0.99953	0.91405
Carabus nemoralis	42	6	19095	21	0.875	0.666667	0.998591	0.666667	0.999686	0.833176
Carabus nitens	24	0	19136	4	1	0.857143	0.999791	0.857143	1	0.928571
Carabus glabratus	26	2	19135	1	0.928571	0.962963	0.999843	0.962963	0.999895	0.981429
Carabus problematicus	98	16	19041	9	0.859649	0.915888	0.998695	0.915888	0.99916	0.957524
Carabus violaceus	64	20	19062	18	0.761905	0.780488	0.998017	0.780488	0.998952	0.88972
Cychrus caraboides	56	13	19094	1	0.811594	0.982456	0.999269	0.982456	0.99932	0.990888
Leistus fulvibarbis	48	52	19056	8	0.48	0.857143	0.996869	0.857143	0.997279	0.927211
Leistus spinibarbis	51	32	19053	28	0.614458	0.64557	0.996869	0.64557	0.998323	0.821946
Leistus ferrugineus	65	48	19033	18	0.575221	0.783133	0.996556	0.783133	0.997484	0.890308
Leistus terminatus	48	33	19053	30	0.592593	0.615385	0.996713	0.615385	0.998271	0.806828
Nebria brevicollis	88	50	18977	49	0.637681	0.642336	0.994834	0.642336	0.997372	0.819854
Nebria livida	20	12	19120	12	0.625	0.625	0.998748	0.625	0.999373	0.812186
Nebria salina	31	39	19055	39	0.442857	0.442857	0.99593	0.442857	0.997957	0.720407
Nebria rufescens	72	46	19019	27	0.610169	0.727273	0.996191	0.727273	0.997587	0.86243
Nebria complanata	51	1	19108	4	0.980769	0.927273	0.999739	0.927273	0.999948	0.96361
Pelophila borealis	16	3	19125	20	0.842105	0.444444	0.9988	0.444444	0.999843	0.722144
Notiophilus aquaticus	39	36	19052	37	0.52	0.513158	0.996191	0.513158	0.998114	0.755636
Notiophilus biguttatus	176	52	18840	96	0.77193	0.647059	0.992277	0.647059	0.997248	0.822153
Notiophilus germinyi	12	30	19092	30	0.285714	0.285714	0.996869	0.285714	0.998431	0.642073
Notiophilus palustris	54	73	19014	23	0.425197	0.701299	0.994991	0.701299	0.996175	0.848737
Notiophilus rufipes	30	28	19081	25	0.517241	0.545455	0.997234	0.545455	0.998535	0.771995
Notiophilus quadripunctatus	5	6	19138	15	0.454545	0.25	0.998904	0.25	0.999687	0.624843
Notiophilus substriatus	60	63	19013	28	0.487805	0.681818	0.995252	0.681818	0.996697	0.839258
Blethisa multipunctata	27	7	19123	7	0.794118	0.794118	0.999269	0.794118	0.999634	0.896876
Elaphrus cupreus	74	10	19056	24	0.880952	0.755102	0.998226	0.755102	0.999476	0.877289
Elaphrus uliginosus	2	2	19144	16	0.5	0.111111	0.999061	0.111111	0.999896	0.555503
Elaphrus lapponicus	12	4	19132	16	0.75	0.428571	0.998956	0.428571	0.999791	0.714181
Elaphrus riparius	124	29	18991	20	0.810458	0.861111	0.997443	0.861111	0.998475	0.929793
Loricera pilicornis	105	54	18958	47	0.660377	0.690789	0.99473	0.690789	0.99716	0.843975
Clivina collaris	36	34	19072	22	0.514286	0.62069	0.997078	0.62069	0.99822	0.809455
Clivina fossor	110	38	18983	33	0.743243	0.769231	0.996295	0.769231	0.998002	0.883616
Dyschirius obscurus	6	6	19133	19	0.5	0.24	0.998695	0.24	0.999687	0.619843
Dyschirius thoracicus	28	20	19082	34	0.583333	0.451613	0.997182	0.451613	0.998953	0.725283
Dyschirius aeneus	32	50	19048	34	0.390244	0.484848	0.995617	0.484848	0.997382	0.741115
Dyschirius globosus	80	28	19019	37	0.740741	0.683761	0.996608	0.683761	0.99853	0.841145
Dyschirius impunctipennis	28	47	19059	30	0.373333	0.482759	0.995982	0.482759	0.99754	0.740149
Dyschirius tristis	10	15	19088	51	0.4	0.163934	0.996556	0.163934	0.999215	0.581575
Dyschirius nitidus	6	2	19147	9	0.75	0.4	0.999426	0.4	0.999896	0.699948
Dyschirius politus	24	16	19088	36	0.6	0.4	0.997287	0.4	0.999162	0.699581
Dyschirius salinus	52	40	19045	27	0.565217	0.658228	0.996504	0.658228	0.997904	0.828066
Broscus cephalotes	104	14	19039	7	0.881356	0.936937	0.998904	0.936937	0.999265	0.968101
Miscodera arctica	21	7	19128	8	0.75	0.724138	0.999217	0.724138	0.999634	0.861886
Perileptus areolatus	15	13	19118	18	0.535714	0.454545	0.998382	0.454545	0.99932	0.726933
Aepus marinus	42	34	19072	16	0.552632	0.724138	0.997391	0.724138	0.99822	0.861179
Aepopsis robinii	15	14	19109	26	0.517241	0.365854	0.997913	0.365854	0.999268	0.682561
Epaphius secalis	29	29	19080	26	0.5	0.527273	0.99713	0.527273	0.998482	0.762878
Trechus fulvus	12	12	19126	14	0.5	0.461538	0.998643	0.461538	0.999373	0.730456
Trechus obtusus	26	61	19008	69	0.298851	0.273684	0.993216	0.273684	0.996801	0.635243
Trechus quadristriatus	31	57	19002	74	0.352273	0.295238	0.993164	0.295238	0.997009	0.646124
Blemus discus	4	2	19151	7	0.666667	0.363636	0.99953	0.363636	0.999896	0.681766
Trechoblemus micros	20	22	19100	22	0.47619	0.47619	0.997704	0.47619	0.998849	0.73752
Trechus rubens	10	1	19143	10	0.909091	0.5	0.999426	0.5	0.999948	0.749974
Tachys bistriatus	19	22	19103	20	0.463415	0.487179	0.997808	0.487179	0.99885	0.743015
Tachys micros	6	11	19135	12	0.352941	0.333333	0.9988	0.333333	0.999425	0.666379
Tachys scutellaris	8	29	19102	25	0.216216	0.242424	0.997182	0.242424	0.998484	0.620454
Elaphropus walkerianus	14	21	19119	10	0.4	0.583333	0.998382	0.583333	0.998903	0.791118
Asaphidion curtum	45	54	19048	17	0.454545	0.725806	0.996295	0.725806	0.997173	0.86149
Asaphidion pallipes	39	83	19020	22	0.319672	0.639344	0.994521	0.639344	0.995655	0.8175
Asaphidion flavipes	8	51	19094	11	0.135593	0.421053	0.996765	0.421053	0.997336	0.709194
Asaphidion stierlini	17	45	19095	7	0.274194	0.708333	0.997287	0.708333	0.997649	0.852991
Ocys quinquestriatus	21	66	19059	18	0.241379	0.538462	0.995617	0.538462	0.996549	0.767505
Ocys harpaloides	23	25	19067	49	0.479167	0.319444	0.996139	0.319444	0.998691	0.659067
Brachteon litorale	33	7	19102	22	0.825	0.6	0.998487	0.6	0.999634	0.799817
Cillenus lateralis	46	74	19033	11	0.383333	0.807018	0.995565	0.807018	0.996127	0.901572
Bembidion nigricorne	8	5	19128	23	0.615385	0.258065	0.998539	0.258065	0.999739	0.628902
Bembidion properans	23	13	19075	53	0.638889	0.302632	0.996556	0.302632	0.999319	0.650975
Bembidion lampros	61	38	18916	149	0.616162	0.290476	0.990242	0.290476	0.997995	0.644236
Bembidion punctulatum	69	105	18929	61	0.396552	0.530769	0.991338	0.530769	0.994484	0.762626
Bembidion pallidipenne	43	14	19080	27	0.754386	0.614286	0.997861	0.614286	0.999267	0.806776
Bembidion bipunctatum	14	15	19108	27	0.482759	0.341463	0.997808	0.341463	0.999216	0.67034
Bembidion dentellum	54	24	18975	111	0.692308	0.327273	0.992956	0.327273	0.998737	0.663005
Bembidion varium	70	129	18909	56	0.351759	0.555556	0.990346	0.555556	0.993224	0.77439
Bembidion semipunctatum	13	28	19100	23	0.317073	0.361111	0.997339	0.361111	0.998536	0.679824
Bembidion obliquum	22	99	19029	14	0.181818	0.611111	0.994104	0.611111	0.994824	0.802968
Bembidion ephippium	17	29	19081	37	0.369565	0.314815	0.996556	0.314815	0.998482	0.656649
Bembidion prasinum	18	40	19071	35	0.310345	0.339623	0.996086	0.339623	0.997907	0.668765
Bembidion atrocaeruleum	61	123	18901	79	0.331522	0.435714	0.989459	0.435714	0.993534	0.714624
Bembidion tibiale	45	45	19010	64	0.5	0.412844	0.994312	0.412844	0.997638	0.705241
Bembidion geniculatum	3	23	19129	9	0.115385	0.25	0.99833	0.25	0.998799	0.6244
Bembidion bruxellense	26	28	19047	63	0.481481	0.292135	0.995252	0.292135	0.998532	0.645333
Bembidion bualei	28	54	19049	33	0.341463	0.459016	0.99546	0.459016	0.997173	0.728095
Bembidion decorum	71	234	18832	27	0.232787	0.72449	0.986381	0.72449	0.987727	0.856108
Bembidion deletum	48	72	18975	69	0.4	0.410256	0.992642	0.410256	0.99622	0.703238
Bembidion femoratum	32	19	19072	41	0.627451	0.438356	0.996869	0.438356	0.999005	0.71868
Bembidion fluviatile	21	6	19104	33	0.777778	0.388889	0.997965	0.388889	0.999686	0.694287
Bembidion lunatum	9	29	19079	47	0.236842	0.160714	0.996034	0.160714	0.998482	0.579598
Bembidion maritimum	22	19	19090	33	0.536585	0.4	0.997287	0.4	0.999006	0.699503
Bembidion monticola	8	52	19079	25	0.133333	0.242424	0.995982	0.242424	0.997282	0.619853
Bembidion saxatile	22	60	19048	34	0.268293	0.392857	0.995095	0.392857	0.99686	0.694859
Bembidion stephensii	11	68	19074	11	0.139241	0.5	0.995878	0.5	0.996448	0.748224
Bembidion testaceum	12	17	19123	12	0.413793	0.5	0.998487	0.5	0.999112	0.749556
Bembidion tetracolum	59	42	18852	211	0.584158	0.218519	0.986798	0.218519	0.997777	0.608148
Bembidion illigeri	76	20	19037	31	0.791667	0.71028	0.997339	0.71028	0.998951	0.854615
Bembidion stomoides	10	76	19072	6	0.116279	0.625	0.995721	0.625	0.996031	0.810515
Bembidion nigropiceum	9	42	19106	7	0.176471	0.5625	0.997443	0.5625	0.997807	0.780153
Bembidion gilvipes	29	46	19028	61	0.386667	0.322222	0.994417	0.322222	0.997588	0.659905
Bembidion schueppelii	13	30	19109	12	0.302326	0.52	0.997808	0.52	0.998433	0.759216
Bembidion assimile	39	256	18853	16	0.132203	0.709091	0.985807	0.709091	0.986603	0.847847
Bembidion clarkii	30	39	19060	35	0.434783	0.461538	0.996139	0.461538	0.997958	0.729748
Bembidion fumigatum	10	37	19092	25	0.212766	0.285714	0.996765	0.285714	0.998066	0.64189
Bembidion minimum	60	146	18915	43	0.291262	0.582524	0.990138	0.582524	0.99234	0.787432
Bembidion normannum	30	117	18987	30	0.204082	0.5	0.992329	0.5	0.993876	0.746938
Bembidion quadrimaculatum	31	39	19041	53	0.442857	0.369048	0.995199	0.369048	0.997956	0.683502
Bembidion quadripustulatum	3	15	19129	17	0.166667	0.15	0.99833	0.15	0.999216	0.574608
Bembidion doris	15	13	19076	60	0.535714	0.2	0.996191	0.2	0.999319	0.599659
Bembidion articulatum	75	34	18992	63	0.688073	0.543478	0.994938	0.543478	0.998213	0.770846
Bembidion obtusum	32	67	18976	89	0.323232	0.264463	0.99186	0.264463	0.996482	0.630472
Bembidion aeneum	20	84	19029	31	0.192308	0.392157	0.993999	0.392157	0.995605	0.693881
Bembidion biguttatum	39	43	19017	65	0.47561	0.375	0.994364	0.375	0.997744	0.686372
Bembidion guttula	29	61	18949	125	0.322222	0.188312	0.990294	0.188312	0.996791	0.592551
Bembidion iricolor	6	10	19123	25	0.375	0.193548	0.998174	0.193548	0.999477	0.596513
Bembidion lunulatum	20	43	19001	100	0.31746	0.166667	0.992538	0.166667	0.997742	0.582204
Bembidion mannerheimii	23	42	19030	69	0.353846	0.25	0.994208	0.25	0.997798	0.623899
Pogonus littoralis	26	17	19100	21	0.604651	0.553191	0.998017	0.553191	0.999111	0.776151
Pogonus chalceus	72	81	18963	48	0.470588	0.6	0.993269	0.6	0.995747	0.797873
Pogonus luridipennis	20	1	19138	5	0.952381	0.8	0.999687	0.8	0.999948	0.899974
Patrobus atrorufus	22	46	19058	38	0.323529	0.366667	0.995617	0.366667	0.997592	0.682129
Patrobus septentrionis	9	12	19136	7	0.428571	0.5625	0.999009	0.5625	0.999373	0.780937
Patrobus assimilis	31	64	19044	25	0.326316	0.553571	0.995356	0.553571	0.996651	0.775111
Stomis pumicatus	61	93	18973	37	0.396104	0.622449	0.993216	0.622449	0.995122	0.808786
Poecilus cupreus	52	18	19052	42	0.742857	0.553191	0.996869	0.553191	0.999056	0.776124
Poecilus kugelanni	11	1	19145	7	0.916667	0.611111	0.999583	0.611111	0.999948	0.805529
Poecilus lepidus	18	10	19119	17	0.642857	0.514286	0.998591	0.514286	0.999477	0.756881
Poecilus versicolor	30	6	19097	31	0.833333	0.491803	0.998069	0.491803	0.999686	0.745745
Pterostichus cristatus	23	35	19100	6	0.396552	0.793103	0.997861	0.793103	0.998171	0.895637
Pterostichus aethiops	13	41	19107	3	0.240741	0.8125	0.997704	0.8125	0.997859	0.905179
Pterostichus madidus	112	12	18985	55	0.903226	0.670659	0.996504	0.670659	0.999368	0.835014
Pterostichus longicollis	25	60	19069	10	0.294118	0.714286	0.996347	0.714286	0.996863	0.855575
Pterostichus macer	25	32	19098	9	0.438596	0.735294	0.997861	0.735294	0.998327	0.866811
Pterostichus niger	79	55	19016	14	0.589552	0.849462	0.996399	0.849462	0.997116	0.923289
Pterostichus adstrictus	7	1	19120	36	0.875	0.162791	0.998069	0.162791	0.999948	0.581369
Pterostichus quadrifoveolatus	2	2	19148	12	0.5	0.142857	0.999269	0.142857	0.999896	0.571376
Pterostichus oblongopunctatus	21	23	19085	35	0.477273	0.375	0.996973	0.375	0.998796	0.686898
Pterostichus melanarius	36	2	19064	62	0.947368	0.367347	0.99666	0.367347	0.999895	0.683621
Pterostichus anthracinus	23	17	19094	30	0.575	0.433962	0.997547	0.433962	0.99911	0.716536
Pterostichus gracilis	6	9	19123	26	0.4	0.1875	0.998174	0.1875	0.99953	0.593515
Pterostichus minor	43	36	19038	47	0.544304	0.477778	0.995669	0.477778	0.998113	0.737945
Pterostichus rhaeticus	14	14	19126	10	0.5	0.583333	0.998748	0.583333	0.999269	0.791301
Pterostichus nigrita	49	25	19006	84	0.662162	0.368421	0.994312	0.368421	0.998686	0.683554
Pterostichus vernalis	47	48	18983	86	0.494737	0.353383	0.993008	0.353383	0.997478	0.675431
Pterostichus diligens	48	55	18969	92	0.466019	0.342857	0.992329	0.342857	0.997109	0.669983
Pterostichus strenuus	124	125	18787	128	0.497992	0.492063	0.986798	0.492063	0.99339	0.742727
Abax parallelepipedus	52	5	19084	23	0.912281	0.693333	0.998539	0.693333	0.999738	0.846536
Platyderus depressus	10	13	19113	28	0.434783	0.263158	0.997861	0.263158	0.99932	0.631239
Synuchus vivalis	16	56	19075	17	0.222222	0.484848	0.996191	0.484848	0.997073	0.740961
Calathus rotundicollis	46	73	19028	17	0.386555	0.730159	0.995304	0.730159	0.996178	0.863168
Calathus cinctus	23	11	19093	37	0.676471	0.383333	0.997495	0.383333	0.999424	0.691379
Calathus ambiguus	8	6	19130	20	0.571429	0.285714	0.998643	0.285714	0.999686	0.6427
Calathus erratus	38	73	19023	30	0.342342	0.558824	0.994625	0.558824	0.996177	0.7775
Calathus fuscipes	48	16	19030	70	0.75	0.40678	0.995512	0.40678	0.99916	0.70297
Calathus melanocephalus	99	48	18968	49	0.673469	0.668919	0.994938	0.668919	0.997476	0.833197
Calathus micropterus	13	34	19109	8	0.276596	0.619048	0.997808	0.619048	0.998224	0.808636
Calathus mollis	37	39	19025	63	0.486842	0.37	0.994678	0.37	0.997954	0.683977
Laemostenus complanatus	17	36	19100	11	0.320755	0.607143	0.997547	0.607143	0.998119	0.802631
Laemostenus terricola	28	11	19111	14	0.717949	0.666667	0.998695	0.666667	0.999425	0.833046
Olisthopus rotundatus	29	20	19066	49	0.591837	0.371795	0.996399	0.371795	0.998952	0.685373
Oxypselaphus obscurus	80	60	18974	50	0.571429	0.615385	0.99426	0.615385	0.996848	0.806116
Paranchus albipes	137	71	18905	51	0.658654	0.728723	0.993634	0.728723	0.996258	0.862491
Anchomenus dorsalis	123	6	19007	28	0.953488	0.81457	0.998226	0.81457	0.999684	0.907127
Platynus assimilis	74	27	19049	14	0.732673	0.840909	0.997861	0.840909	0.998585	0.919747
Batenus livens	10	18	19117	19	0.357143	0.344828	0.998069	0.344828	0.999059	0.671943
Sericoda quadripunctata	23	28	19096	17	0.45098	0.575	0.997652	0.575	0.998536	0.786768
Agonum fuliginosum	53	14	18945	152	0.791045	0.258537	0.991338	0.258537	0.999262	0.628899
Agonum gracile	28	55	19038	43	0.337349	0.394366	0.994886	0.394366	0.997119	0.695743
Agonum micans	28	80	19010	46	0.259259	0.378378	0.993425	0.378378	0.995809	0.687094
Agonum piceum	9	10	19107	38	0.473684	0.191489	0.997495	0.191489	0.999477	0.595483
Agonum thoreyi	70	28	18993	73	0.714286	0.48951	0.99473	0.48951	0.998528	0.744019
Agonum emarginatum	45	11	19045	63	0.803571	0.416667	0.996139	0.416667	0.999423	0.708045
Agonum ericeti	9	5	19143	7	0.642857	0.5625	0.999374	0.5625	0.999739	0.781119
Agonum marginatum	84	2	19061	17	0.976744	0.831683	0.999009	0.831683	0.999895	0.915789
Agonum muelleri	100	28	18989	47	0.78125	0.680272	0.996086	0.680272	0.998528	0.8394
Agonum nigrum	11	41	19097	15	0.211538	0.423077	0.997078	0.423077	0.997858	0.710467
Agonum viduum	33	29	19081	21	0.532258	0.611111	0.997391	0.611111	0.998482	0.804797
Agonum sexpunctatum	36	2	19113	13	0.947368	0.734694	0.999217	0.734694	0.999895	0.867295
Agonum versutum	4	6	19137	17	0.4	0.190476	0.9988	0.190476	0.999687	0.595081
Zabrus tenebrioides	6	1	19147	10	0.857143	0.375	0.999426	0.375	0.999948	0.687474
Amara plebeja	32	15	19053	64	0.680851	0.333333	0.995878	0.333333	0.999213	0.666273
Amara aenea	105	54	18929	76	0.660377	0.58011	0.993216	0.58011	0.997155	0.788633
Amara communis	31	71	19017	45	0.303922	0.407895	0.993947	0.407895	0.99628	0.702088
Amara anthobia	25	45	19069	25	0.357143	0.5	0.996347	0.5	0.997646	0.748823
Amara eurynota	12	1	19128	23	0.923077	0.342857	0.998748	0.342857	0.999948	0.671402
Amara convexior	11	6	19097	50	0.647059	0.180328	0.997078	0.180328	0.999686	0.590007
Amara curta	7	20	19117	20	0.259259	0.259259	0.997913	0.259259	0.998955	0.629107
Amara famelica	3	2	19151	8	0.6	0.272727	0.999478	0.272727	0.999896	0.636311
Amara familiaris	86	48	18945	85	0.641791	0.502924	0.99306	0.502924	0.997473	0.750198
Amara lucida	17	30	19093	24	0.361702	0.414634	0.997182	0.414634	0.998431	0.706533
Amara lunicollis	36	60	19030	38	0.375	0.486486	0.994886	0.486486	0.996857	0.741672
Amara ovata	51	28	19043	42	0.64557	0.548387	0.996347	0.548387	0.998532	0.773459
Amara spreta	21	24	19100	19	0.466667	0.525	0.997756	0.525	0.998745	0.761873
Amara similata	19	25	19073	47	0.431818	0.287879	0.996243	0.287879	0.998691	0.643285
Amara tibialis	40	19	19049	56	0.677966	0.416667	0.996086	0.416667	0.999004	0.707835
Amara infima	26	17	19099	22	0.604651	0.541667	0.997965	0.541667	0.999111	0.770389
Amara bifrons	19	26	19083	36	0.422222	0.345455	0.996765	0.345455	0.998639	0.672047
Amara apricaria	35	41	19060	28	0.460526	0.555556	0.996399	0.555556	0.997854	0.776705
Amara consularis	5	8	19125	26	0.384615	0.16129	0.998226	0.16129	0.999582	0.580436
Amara fulva	18	17	19110	19	0.514286	0.486486	0.998121	0.486486	0.999111	0.742799
Curtonotus aulicus	28	33	19071	32	0.459016	0.466667	0.996608	0.466667	0.998273	0.73247
Curtonotus convexiusculus	30	15	19094	25	0.666667	0.545455	0.997913	0.545455	0.999215	0.772335
Harpalus rufipes	46	13	19079	26	0.779661	0.638889	0.997965	0.638889	0.999319	0.819104
Harpalus affinis	117	26	18969	52	0.818182	0.692308	0.99593	0.692308	0.998631	0.845469
Harpalus anxius	62	80	18986	36	0.43662	0.632653	0.993947	0.632653	0.995804	0.814229
Harpalus dimidiatus	18	5	19114	27	0.782609	0.4	0.99833	0.4	0.999738	0.699869
Harpalus attenuatus	18	44	19085	17	0.290323	0.514286	0.996817	0.514286	0.9977	0.755993
Harpalus laevipes	15	21	19116	12	0.416667	0.555556	0.998278	0.555556	0.998903	0.777229
Harpalus latus	68	43	19027	26	0.612613	0.723404	0.996399	0.723404	0.997745	0.860575
Harpalus pumilus	29	54	19070	11	0.349398	0.725	0.996608	0.725	0.997176	0.861088
Harpalus neglectus	16	19	19112	17	0.457143	0.484848	0.998121	0.484848	0.999007	0.741928
Harpalus rubripes	47	24	19036	57	0.661972	0.451923	0.995773	0.451923	0.998741	0.725332
Harpalus rufipalpis	17	28	19076	43	0.377778	0.283333	0.996295	0.283333	0.998534	0.640934
Harpalus serripes	10	3	19120	31	0.769231	0.243902	0.998226	0.243902	0.999843	0.621873
Harpalus servus	14	7	19122	21	0.666667	0.4	0.998539	0.4	0.999634	0.699817
Harpalus smaragdinus	9	25	19107	23	0.264706	0.28125	0.997495	0.28125	0.998693	0.639972
Harpalus tardus	23	32	19063	46	0.418182	0.333333	0.99593	0.333333	0.998324	0.665829
Harpalus tenebrosus	3	6	19135	20	0.333333	0.130435	0.998643	0.130435	0.999687	0.565061
Ophonus ardosiacus	21	6	19111	26	0.777778	0.446809	0.99833	0.446809	0.999686	0.723247
Ophonus laticollis	3	2	19146	13	0.6	0.1875	0.999217	0.1875	0.999896	0.593698
Ophonus azureus	39	22	19042	61	0.639344	0.39	0.995669	0.39	0.998846	0.694423
Ophonus schaubergerianus	6	21	19120	17	0.222222	0.26087	0.998017	0.26087	0.998903	0.629886
Ophonus melletii	7	21	19118	18	0.25	0.28	0.997965	0.28	0.998903	0.639451
Ophonus cordatus	7	20	19127	10	0.259259	0.411765	0.998435	0.411765	0.998955	0.70536
Ophonus rupicola	20	54	19061	29	0.27027	0.408163	0.995669	0.408163	0.997175	0.702669
Ophonus puncticeps	6	25	19119	14	0.193548	0.3	0.997965	0.3	0.998694	0.649347
Ophonus rufibarbis	139	39	18896	90	0.780899	0.606987	0.993269	0.606987	0.99794	0.802464
Anisodactylus binotatus	21	10	19102	31	0.677419	0.403846	0.997861	0.403846	0.999477	0.701661
Anisodactylus nemorivagus	21	52	19088	3	0.287671	0.875	0.99713	0.875	0.997283	0.936142
Anisodactylus poeciloides	32	21	19104	7	0.603774	0.820513	0.998539	0.820513	0.998902	0.909707
Dicheirotrichus gustavii	58	67	18992	47	0.464	0.552381	0.994051	0.552381	0.996485	0.774433
Dicheirotrichus obsoletus	9	9	19120	26	0.5	0.257143	0.998174	0.257143	0.99953	0.628336
Trichocellus cognatus	11	12	19094	47	0.478261	0.189655	0.996921	0.189655	0.999372	0.594514
Trichocellus placidus	45	25	19028	66	0.642857	0.405405	0.995252	0.405405	0.998688	0.702047
Bradycellus caucasicus	9	23	19099	33	0.28125	0.214286	0.997078	0.214286	0.998797	0.606541
Bradycellus harpalinus	34	35	19012	83	0.492754	0.290598	0.993843	0.290598	0.998162	0.64438
Stenolophus mixtus	41	12	19062	49	0.773585	0.455556	0.996817	0.455556	0.999371	0.727463
Bradycellus ruficollis	29	45	19020	70	0.391892	0.292929	0.993999	0.292929	0.99764	0.645284
Bradycellus sharpi	34	28	19065	37	0.548387	0.478873	0.996608	0.478873	0.998533	0.738703
Bradycellus verbasci	41	26	19036	61	0.61194	0.401961	0.99546	0.401961	0.998636	0.700298
Stenolophus teutonus	17	5	19118	24	0.772727	0.414634	0.998487	0.414634	0.999739	0.707186
Stenolophus skrimshiranus	5	6	19141	12	0.454545	0.294118	0.999061	0.294118	0.999687	0.646902
Acupalpus brunnipes	5	5	19137	17	0.5	0.227273	0.998852	0.227273	0.999739	0.613506
Acupalpus dubius	74	60	18928	102	0.552239	0.420455	0.991547	0.420455	0.99684	0.708647
Acupalpus exiguus	5	12	19105	42	0.294118	0.106383	0.997182	0.106383	0.999372	0.552878
Acupalpus meridianus	39	44	19033	48	0.46988	0.448276	0.995199	0.448276	0.997694	0.722985
Acupalpus parvulus	12	6	19115	31	0.666667	0.27907	0.998069	0.27907	0.999686	0.639378
Acupalpus flavicollis	9	4	19134	17	0.692308	0.346154	0.998904	0.346154	0.999791	0.672972
Anthracus consputus	14	9	19110	31	0.608696	0.311111	0.997913	0.311111	0.999529	0.65532
Chlaenius nigricornis	36	4	19120	4	0.9	0.9	0.999583	0.9	0.999791	0.949895
Chlaenius vestitus	49	1	19106	8	0.98	0.859649	0.99953	0.859649	0.999948	0.929798
Callistus lunatus	18	0	19140	6	1	0.75	0.999687	0.75	1	0.875
Oodes helopioides	21	4	19125	14	0.84	0.6	0.999061	0.6	0.999791	0.799895
Licinus depressus	12	6	19139	7	0.666667	0.631579	0.999322	0.631579	0.999687	0.815633
Licinus punctatulus	33	2	19116	13	0.942857	0.717391	0.999217	0.717391	0.999895	0.858643
Badister bullatus	56	6	19032	70	0.903226	0.444444	0.996034	0.444444	0.999685	0.722065
Badister unipustulatus	21	15	19114	14	0.583333	0.6	0.998487	0.6	0.999216	0.799608
Badister sodalis	27	50	19070	17	0.350649	0.613636	0.996504	0.613636	0.997385	0.805511
Badister dilatatus	3	5	19135	21	0.375	0.125	0.998643	0.125	0.999739	0.562369
Panagaeus bipustulatus	25	4	19126	9	0.862069	0.735294	0.999322	0.735294	0.999791	0.867543
Panagaeus cruxmajor	10	1	19146	7	0.909091	0.588235	0.999583	0.588235	0.999948	0.794092
Masoreus wetterhallii	6	14	19121	23	0.3	0.206897	0.998069	0.206897	0.999268	0.603082
Lebia chlorocephala	64	3	19094	3	0.955224	0.955224	0.999687	0.955224	0.999843	0.977533
Demetrias imperialis	21	6	19119	18	0.777778	0.538462	0.998748	0.538462	0.999686	0.769074
Demetrias atricapillus	78	27	19022	37	0.742857	0.678261	0.99666	0.678261	0.998583	0.838422
Demetrias monostigma	35	12	19095	22	0.744681	0.614035	0.998226	0.614035	0.999372	0.806704
Cymindis vaporariorum	7	5	19141	11	0.583333	0.388889	0.999165	0.388889	0.999739	0.694314
Cymindis axillaris	6	4	19146	8	0.6	0.428571	0.999374	0.428571	0.999791	0.714181
Paradromius linearis	105	77	18969	13	0.576923	0.889831	0.995304	0.889831	0.995957	0.942894
Paradromius longiceps	10	11	19133	10	0.47619	0.5	0.998904	0.5	0.999425	0.749713
Dromius angustus	6	5	19143	10	0.545455	0.375	0.999217	0.375	0.999739	0.687369
Dromius meridionalis	34	69	19049	12	0.330097	0.73913	0.995773	0.73913	0.996391	0.867761
Dromius quadrimaculatus	53	12	19081	18	0.815385	0.746479	0.998435	0.746479	0.999371	0.872925
Dromius agilis	27	72	19056	9	0.272727	0.75	0.995773	0.75	0.996236	0.873118
Calodromius spilotus	46	43	19063	12	0.516854	0.793103	0.99713	0.793103	0.997749	0.895426
Philorhizus melanocephalus	28	21	19072	43	0.571429	0.394366	0.99666	0.394366	0.9989	0.696633
Philorhizus notatus	34	183	18936	11	0.156682	0.755556	0.989877	0.755556	0.990428	0.872992
Microlestes maurus	77	33	19008	46	0.7	0.626016	0.995878	0.626016	0.998267	0.812142
Syntomus foveatus	56	141	18939	28	0.284264	0.666667	0.991181	0.666667	0.99261	0.829638
Syntomus obscuroguttatus	11	53	19058	42	0.171875	0.207547	0.995043	0.207547	0.997227	0.602387
Syntomus truncatellus	8	63	19069	24	0.112676	0.25	0.99546	0.25	0.996707	0.623354
Odacantha melanura	30	4	19126	4	0.882353	0.882353	0.999583	0.882353	0.999791	0.941072
Drypta dentata	12	1	19146	5	0.923077	0.705882	0.999687	0.705882	0.999948	0.852915
Polistichus connexus	13	0	19143	8	1	0.619048	0.999583	0.619048	1	0.809524
